# Supplementary material for: Uncovering the Interrelation between Metabolite Profiles and Bioactivity of In Vitro- and Wild-Grown Catmint (Nepeta nuda L.)
Source: Metabolites. 2023 Oct 20;13(10):1099. doi: 10.3390/metabo13101099 (PMC10609352; doi:10.3390/metabo13101099)
Supplement: Supplementary file 1 [file metabolites-13-01099-s001.zip]

Archive with 1 entries (1 files):
- metabolites-2664343-supplementary.pdf
